# Supplementary material for: Examining the Association between Coffee Intake and the Risk of Developing Irritable Bowel Syndrome: A Systematic Review and Meta-Analysis
Source: Nutrients. 2023 Nov 10;15(22):4745. doi: 10.3390/nu15224745 (PMC10674416; doi:10.3390/nu15224745)
Supplement: Supplementary file 1 [file nutrients-15-04745-s001.zip]

Archive with 1 entries (1 files):
- nutrients-2691838-supplementary.pdf
